# Supplementary material for: Peristaltic Motion Enabled by Pneumatic Artificial Muscles (PAMs) as Structural “Soft–Stiff” Actuators in a Modular Worm-Inspired Robot
Source: Biomimetics (Basel). 2024 Jul 23;9(8):447. doi: 10.3390/biomimetics9080447 (PMC11351744; doi:10.3390/biomimetics9080447)
Supplement: Supplementary file 1 [file biomimetics-09-00447-s001.zip]

Archive with 9 entries (9 files):
- Assembling Segments (Timelapse).mp4
- Final Assembly Adjustments (Timelapse).mp4
- Force_of_GRACE_PAM.m
- Force_of_McKibben_or_Pleated_PAM.m
- Friction_coefficient.m
- PALAM robot in motion (x2 speed).mp4
- PAM in Action.mp4
- parabolic_curves.m
- README.md
