# Supplementary material for: Peristaltic Motion Enabled by Pneumatic Artificial Muscles (PAMs) as Structural “Soft–Stiff” Actuators in a Modular Worm-Inspired Robot
Source: Biomimetics (Basel). 2024 Jul 23;9(8):447. doi: 10.3390/biomimetics9080447 (PMC11351744; doi:10.3390/biomimetics9080447)
Supplement: Supplementary file 1 [file biomimetics-09-00447-s001.zip › README.md]

# MECE10007---Group-18
This repository contains three MATLAB codes used in the
dissertation entitled "The Pneumatically Actuated PeristaLtic 
Adventuring Modular (PALAM) Robot". This dissertation was 
produced for the course "MECE10007 Mechanical Engineering
Group Project 4" run by the University of Edinburgh. The group
members are Beth Tinsley, Dean Sammanthan, Sergio Caponi, Ella 
Sonia Keza, Gleb Nebesnyy, and Lucy McAteer. The supervisor of
this dissertation was Dr. Parvez Alam and the second marker 
was Prof. Win Rampen. The various codes have descriptors in 
each of them detailing what they are relevant to and which
part they are pertinent to for the dissertation. 
